# Supplementary material for: The Association of Lipoprotein(a) and Circulating Monocyte Subsets with Severe Coronary Atherosclerosis
Source: J Cardiovasc Dev Dis. 2021 Jun 1;8(6):63. doi: 10.3390/jcdd8060063 (PMC8228191; doi:10.3390/jcdd8060063)
Supplement: Supplementary file 1 [file jcdd-08-00063-s001.zip]

Archive with 1 entries (1 files):
- jcdd-1210444-supplementary.pdf
